# Supplementary material for: Alkaline Liquid Ventilation of the Membrane Lung for Extracorporeal Carbon Dioxide Removal (ECCO2R): In Vitro Study
Source: Membranes (Basel). 2021 Jun 22;11(7):464. doi: 10.3390/membranes11070464 (PMC8306443; doi:10.3390/membranes11070464)
Supplement: Supplementary file 1 [file membranes-11-00464-s001.zip]

Archive with 1 entries (1 files):
- membranes-1258798-supplementary.pdf
